# Supplementary material for: Integration of Evolutionary Features for the Identification of Functionally Important Residues in Major Facilitator Superfamily Transporters
Source: PLoS Comput Biol. 2009 Oct 2;5(10):e1000522. doi: 10.1371/journal.pcbi.1000522 (PMC2739438; doi:10.1371/journal.pcbi.1000522)
Supplement: Table S2 — List of central cavity residues in lactose permease (LacY). (0.14 MB XLS) [file pcbi.1000522.s010.xls]

## Sheet: Supplementary Table 2
Supplementary table 2. List of central cavity residues in lactose permease (LacY).
SA (Solvent Accessibility) indicates that the relative accessibilities to the surface in protein structure with 1.2A probe.
TM indicates transmembrane helix.
TM	Residue	Position	SA*	Central cavity
-	MET	1	129.57	-
-	TYR	2	96.99	-
-	TYR	3	54.25	-
-	LEU	4	79.96	-
-	LYS	5	153.9	-
-	ASN	6	44.09	-
-	THR	7	77.51	-
1	ASN	8	30.55	-
1	PHE	9	38.23	0
1	TRP	10	126.17	-
1	MET	11	42.22	-
1	PHE	12	40.43	-
1	GLY	13	5.23	-
1	LEU	14	61.07	-
1	PHE	15	28.6	-
1	PHE	16	10.68	-
1	PHE	17	33.03	-
1	PHE	18	41.03	-
1	TYR	19	18.19	0
1	PHE	20	13.31	-
1	PHE	21	39.1	-
1	ILE	22	10.18	-
1	MET	23	42.23	-
1	GLY	24	2.95	-
1	ALA	25	7.88	-
1	TYR	26	32.03	0
1	PHE	27	97.56	-
1	PRO	28	24.84	0
1	PHE	29	4.93	0
1	PHE	30	11.37	0
1	PRO	31	10.68	0
-	ILE	32	20.63	-
-	TRP	33	9.24	-
-	LEU	34	3.04	-
-	HIS	35	102	-
-	ASP	36	82.03	-
-	ILE	37	49.21	-
-	ASN	38	13.24	-
-	HIS	39	145.85	-
-	ILE	40	21.72	-
-	SER	41	49.54	-
-	LYS	42	30.69	-
-	SER	43	46	-
-	ASP	44	33.68	-
-	THR	45	6.3	-
2	GLY	46	4.4	-
2	ILE	47	59.89	-
2	ILE	48	7.86	-
2	PHE	49	32.78	0
2	ALA	50	2.85	-
2	ALA	51	18.19	-
2	ILE	52	33.49	0
2	SER	53	8.96	-
2	LEU	54	62.84	-
2	PHE	55	28.13	0
2	SER	56	6.85	0
2	LEU	57	25.99	-
2	LEU	58	103.04	-
2	PHE	59	66.66	-
2	GLN	60	42.49	0
2	PRO	61	47.71	-
2	LEU	62	99.52	-
2	PHE	63	27.73	-
2	GLY	64	33.81	-
2	LEU	65	94.45	-
2	LEU	66	72.2	-
2	SER	67	35.79	-
-	ASP	68	43.49	-
-	LYS	69	160.26	-
-	LEU	70	40.51	-
-	GLY	71	15.96	-
-	LEU	72	61.26	-
-	ARG	73	153.71	-
3	LYS	74	34.33	-
3	TYR	75	153.55	-
3	LEU	76	24.79	-
3	LEU	77	14.86	-
3	TRP	78	109.47	-
3	ILE	79	79.29	-
3	ILE	80	8.56	-
3	THR	81	11.31	-
3	GLY	82	39.01	-
3	MET	83	57.36	-
3	LEU	84	16.85	-
3	VAL	85	34.27	-
3	MET	86	103.15	-
3	PHE	87	5.35	-
3	ALA	88	1.48	-
3	PRO	89	58.62	-
3	PHE	90	18.84	-
3	PHE	91	7.89	-
-	ILE	92	51.76	-
-	PHE	93	129.79	-
-	ILE	94	64.99	-
-	PHE	95	17.2	-
-	GLY	96	10.48	-
-	PRO	97	61.99	-
-	LEU	98	68.78	-
-	LEU	99	22.18	-
-	GLN	100	76.64	-
-	TYR	101	172.88	-
-	ASN	102	120.71	-
-	ILE	103	100.46	-
-	LEU	104	37.85	-
-	VAL	105	99.39	-
4	GLY	106	34.82	-
4	SER	107	2.23	-
4	ILE	108	5.12	-
4	VAL	109	75.23	-
4	GLY	110	50.27	-
4	GLY	111	2.5	-
4	ILE	112	9.23	-
4	TYR	113	87.7	0
4	LEU	114	9.61	-
4	GLY	115	14.38	0
4	PHE	116	28.08	0
4	CYS	117	0.64	-
4	PHE	118	20.72	-
4	ASN	119	61	0
4	ALA	120	3.91	-
4	GLY	121	0.95	-
4	ALA	122	19.71	-
4	PRO	123	58.09	-
4	ALA	124	10.91	-
4	VAL	125	5.87	-
4	GLU	126	84.16	0
4	ALA	127	43.5	-
4	PHE	128	33.49	-
4	ILE	129	9.78	-
-	GLU	130	71.52	-
-	LYS	131	70.03	-
-	VAL	132	14.24	-
-	SER	133	19.2	-
-	ARG	134	159.61	-
-	ARG	135	74.6	-
-	SER	136	47.15	-
-	ASN	137	86.84	-
-	PHE	138	45.65	-
-	GLU	139	90.8	-
-	PHE	140	93.61	-
-	GLY	141	29	-
-	ARG	142	137.06	-
5	ALA	143	11.85	-
5	ARG	144	96.56	0
5	MET	145	128.41	-
5	PHE	146	86.47	-
5	GLY	147	0	0
5	CYS	148	25.92	0
5	VAL	149	67.85	-
5	GLY	150	0.11	-
5	TRP	151	48.58	0
5	ALA	152	26.69	-
5	LEU	153	85.83	-
5	GLY	154	5.24	-
5	ALA	155	9.64	-
5	SER	156	38.66	-
5	ILE	157	82.53	-
5	VAL	158	17.79	0
5	GLY	159	3.56	0
5	ILE	160	77.49	-
5	MET	161	61.87	-
-	PHE	162	11.3	-
-	THR	163	49.74	-
-	ILE	164	107.26	-
-	ASN	165	73.14	-
-	ASN	166	36.19	-
-	GLN	167	98.77	-
-	PHE	168	61.63	-
-	VAL	169	13.56	-
6	PHE	170	6.02	-
6	TRP	171	148.19	-
6	LEU	172	101.47	-
6	GLY	173	14.33	-
6	SER	174	8.29	-
6	GLY	175	22.7	-
6	CYS	176	36.85	-
6	ALA	177	10.34	-
6	LEU	178	60.16	-
6	ILE	179	103.14	-
6	LEU	180	48.31	-
6	ALA	181	11.95	-
6	VAL	182	53.57	-
6	LEU	183	109.38	-
6	LEU	184	17.57	-
6	PHE	185	20.47	-
6	PHE	186	157.21	-
6	ALA	187	43.52	-
6	LYS	188	107.41	-
-	THR	189	34.35	-
-	ASP	190	108.58	-
-	ALA	191	68.83	-
-	PRO	192	63.3	-
-	SER	193	78.24	-
-	SER	194	114.15	-
-	ALA	195	50.93	-
-	THR	196	52.31	-
-	VAL	197	136.71	-
-	ALA	198	52.55	-
-	ASN	199	99.07	-
-	ALA	200	73.46	-
-	VAL	201	71	-
-	GLY	202	53.59	-
-	ALA	203	30.28	-
-	ASN	204	96.55	-
-	HIS	205	131.89	-
-	SER	206	70.61	-
-	ALA	207	76.79	-
-	PHE	208	95.89	-
-	SER	209	61.4	-
-	LEU	210	114.44	-
-	LYS	211	144.04	-
-	LEU	212	37.09	-
-	ALA	213	19.56	-
-	LEU	214	88.73	-
-	GLU	215	40.03	-
-	LEU	216	3.57	-
-	PHE	217	77.75	-
-	ARG	218	190.48	-
-	GLN	219	14.97	-
-	PRO	220	89.71	-
-	LYS	221	43.98	-
-	LEU	222	10.41	-
7	TRP	223	118.11	-
7	PHE	224	98.62	-
7	LEU	225	10.26	-
7	SER	226	13.19	-
7	LEU	227	91.64	-
7	TYR	228	10	-
7	VAL	229	3.34	-
7	ILE	230	40.78	-
7	GLY	231	12.2	-
7	VAL	232	9.25	-
7	SER	233	17.97	-
7	CYS	234	0.77	-
7	THR	235	5.23	-
7	TYR	236	13.51	0
7	ASP	237	46.36	-
7	VAL	238	3.73	0
7	PHE	239	3.5	-
7	ASP	240	26.15	0
7	GLN	241	23.12	0
7	GLN	242	12.02	0
7	PHE	243	0.74	-
7	ALA	244	12.41	-
-	ASN	245	29.2	-
-	PHE	246	10.72	-
-	PHE	247	2.5	-
-	THR	248	47.37	-
-	SER	249	86.86	-
-	PHE	250	43.8	-
-	PHE	251	44.53	-
-	ALA	252	92.31	-
-	THR	253	78.88	-
-	GLY	254	38.81	-
-	GLU	255	94.34	-
-	GLN	256	74.81	-
-	GLY	257	1.56	-
-	THR	258	8.95	-
-	ARG	259	105.2	-
8	VAL	260	27.9	-
8	PHE	261	24	0
8	GLY	262	10.37	0
8	TYR	263	114.01	-
8	VAL	264	25.98	-
8	THR	265	23.25	0
8	THR	266	30.49	-
8	MET	267	129.82	-
8	GLY	268	8.23	-
8	GLU	269	39.63	0
8	LEU	270	127.5	-
8	LEU	271	52.45	-
8	ASN	272	36.18	0
8	ALA	273	58.67	-
8	SER	274	56.8	-
8	ILE	275	22.37	-
8	MET	276	99.34	0
8	PHE	277	164.72	-
8	PHE	278	106.8	-
8	ALA	279	5.48	-
-	PRO	280	60.53	-
-	LEU	281	102.45	-
-	ILE	282	44.85	-
-	ILE	283	7.29	-
-	ASN	284	89.86	-
-	ARG	285	188.26	-
-	ILE	286	88.4	-
-	GLY	287	16.23	-
-	GLY	288	16.39	-
-	LYS	289	29.6	-
9	ASN	290	48.68	-
9	ALA	291	5.25	-
9	LEU	292	0.74	-
9	LEU	293	21.63	-
9	LEU	294	97.61	-
9	ALA	295	0	-
9	GLY	296	0.94	-
9	THR	297	62.29	-
9	ILE	298	30.15	-
9	MET	299	8.03	-
9	SER	300	4.15	-
9	VAL	301	84.71	-
9	ARG	302	2.67	-
9	ILE	303	2.36	-
9	ILE	304	72.66	-
9	GLY	305	23.16	-
9	SER	306	0.39	-
9	SER	307	24.65	-
9	PHE	308	164.1	-
9	ALA	309	8.43	-
-	THR	310	112.49	-
-	SER	311	51.52	-
-	ALA	312	21.74	-
-	LEU	313	138.21	-
10	GLU	314	63.9	-
10	VAL	315	1.07	-
10	VAL	316	53.92	-
10	ILE	317	117.64	-
10	LEU	318	21.79	-
10	LYS	319	13.31	0
10	THR	320	55.79	-
10	LEU	321	43.73	0
10	HIS	322	44.97	0
10	MET	323	11.1	-
10	PHE	324	92.04	-
10	GLU	325	12.54	0
10	VAL	326	51.51	0
10	PRO	327	7.73	0
10	PHE	328	37.22	-
10	LEU	329	36.31	-
10	LEU	330	124.88	0
10	VAL	331	19.98	0
10	GLY	332	0	-
10	CYS	333	17.89	-
10	PHE	334	115.96	0
-	LYS	335	47.59	-
-	TYR	336	10.1	-
-	ILE	337	17.29	-
-	THR	338	46.24	-
-	SER	339	51.72	-
-	GLN	340	28.06	-
-	PHE	341	14.67	-
-	GLU	342	71.84	-
-	VAL	343	102.23	-
-	ARG	344	145.25	-
-	PHE	345	0.18	-
-	SER	346	52.11	-
-	ALA	347	28.61	-
-	THR	348	4.48	-
-	ILE	349	5.19	-
11	TYR	350	100.53	0
11	LEU	351	55.72	0
11	VAL	352	30.92	-
11	CYS	353	0.81	-
11	PHE	354	57.85	-
11	CYS	355	26.32	-
11	PHE	356	103.31	-
11	PHE	357	64.75	-
11	LYS	358	43.44	-
11	GLN	359	25.24	0
11	LEU	360	73.98	-
11	ALA	361	20.49	-
11	MET	362	24.06	-
11	ILE	363	36.4	-
11	PHE	364	143.59	-
11	MET	365	57.94	-
11	SER	366	2.89	0
11	VAL	367	55.47	0
11	LEU	368	102.98	-
11	ALA	369	5.67	-
11	GLY	370	1.22	0
-	ASN	371	61.1	-
-	MET	372	23.29	-
-	TYR	373	6.4	-
-	GLU	374	102.12	-
-	SER	375	83.29	-
-	ILE	376	99.37	-
-	GLY	377	27.33	-
-	PHE	378	52.86	-
-	GLN	379	51.32	-
-	GLY	380	28.64	-
-	ALA	381	2.92	-
12	TYR	382	5.55	-
12	LEU	383	110.22	-
12	VAL	384	67.11	-
12	LEU	385	16.91	-
12	GLY	386	0.76	-
12	LEU	387	119.71	-
12	VAL	388	69.38	-
12	ALA	389	8.29	-
12	LEU	390	81.05	-
12	GLY	391	27.86	-
12	PHE	392	82.13	-
12	THR	393	9.39	-
12	LEU	394	106.03	-
12	ILE	395	88.31	-
12	SER	396	13.95	-
12	VAL	397	63.76	-
12	PHE	398	184	-
12	THR	399	54.66	-
12	LEU	400	15.92	-
-	SER	401	28.93	-
-	GLY	402	33.19	-
-	PRO	403	78.59	-
-	GLY	404	40.42	-
-	PRO	405	29.32	-
-	LEU	406	184.17	-
-	SER	407	47.57	-
-	LEU	408	72.36	-
-	LEU	409	133.8	-
-	ARG	410	187.66	-
-	ARG	411	119.7	-
-	GLN	412	81.2	-
-	VAL	413	82.79	-
-	ASN	414	90.63	-
-	GLU	415	82.8	-
-	VAL	416	119.42	-
-	ALA	417	110.79	-
