# Supplementary material for: Integration of Evolutionary Features for the Identification of Functionally Important Residues in Major Facilitator Superfamily Transporters
Source: PLoS Comput Biol. 2009 Oct 2;5(10):e1000522. doi: 10.1371/journal.pcbi.1000522 (PMC2739438; doi:10.1371/journal.pcbi.1000522)
Supplement: Table S6 — Functional implications and experimental evidence of the detected GlpT residues. (0.11 MB XLS) [file pcbi.1000522.s014.xls]

## Sheet: Supplementary Table 6
Supplementary table 6. Functional implications and experimental evidences of the detected GlpT residues.
TM indicates transmembrane helix.
TM	Position	Residue	Location	Experimentally suggested function	Evidence
2	77	Gly	Central cavity	Not confirmed	-
2	79	Ser	Non-cavity region	Not confirmed	-
2	80	Lys	Central cavity	Substrate binding	38
2	81	Phe	Non-cavity region	Not confirmed	-
3	99	Gly	Non-cavity region	Not confirmed	-
4	135	Gly	Non-cavity region	Not confirmed	-
4	138	Trp	Central cavity	Substrate translocation	38
4	139	Pro	Central cavity	Not confirmed	-
5	161	Trp	Central cavity	Mediates conformational change	23
5	162	Asn	Central cavity	Not confirmed	-
5	165	His	Central cavity	Substrate binding	38,39
5	168	Gly	Non-cavity region	Not confirmed	-
5	169	Gly	Central cavity	Substrate translocation	38,50
7	266	Tyr	Central cavity	Substrate translocation	38,50
7	269	Arg	Central cavity	Substrate binding	38,39
7	280	Leu	Central cavity	Not confirmed	-
8	299	Glu	Central cavity	Substrate translocation	38,39
10	361	Ile	Central cavity	Not confirmed	-
10	362	Tyr	Central cavity	Substrate translocation	38
10	364	Pro	Central cavity	Not confirmed	-
10	366	Met	Central cavity	Not confirmed	-
11	389	Gly	Central cavity	Substrate translocation	38,50
11	393	Tyr	Central cavity	Substrate translocation	38
11	396	Gly	Non-cavity region	Not confirmed	-
12	417	Phe	Non-cavity region	Not confirmed	-
