# Supplementary material for: Integration of Evolutionary Features for the Identification of Functionally Important Residues in Major Facilitator Superfamily Transporters
Source: PLoS Comput Biol. 2009 Oct 2;5(10):e1000522. doi: 10.1371/journal.pcbi.1000522 (PMC2739438; doi:10.1371/journal.pcbi.1000522)
Supplement: Table S9 — Functional implications and experimental evidence of the detected EmrD residues. (0.10 MB XLS) [file pcbi.1000522.s017.xls]

## Sheet: Supplementary Table 9
Supplementary table 9. Functional implications and experimental evidences of the detected EmrD residues.
TM indicates transmembrane helix.
TM	Position	Residue	Location	Experimentally suggested function	Evidence
1	13	Leu	Central cavity	Not confirmed	-
1	21	Gln	Central cavity	H+ translocation	24
1	24	Gln	Central cavity	H+ translocation	24
1	25	Thr	Central cavity	H+ translocation	24
1	27	Tyr	Central cavity	Not confirmed	-
1	28	Ile	Central cavity	H+ translocation	24
2	48	Val	Central cavity	Not confirmed	-
4	103	Ser	Central cavity	Not confirmed	-
5	145	Pro	Non-cavity region	Not confirmed	-
5	148	Ala	Non-cavity region	Not confirmed	-
5	149	Pro	Non-cavity region	Not confirmed	-
5	153	Gly	Non-cavity region	Not confirmed	-
6	161	Trp	Non-cavity region	Not confirmed	-
6	165	Tyr	Non-cavity region	Not confirmed	-
7	224	Ala	Central cavity	Not confirmed	-
7	227	Glu	Central cavity	Not confirmed	-
8	249	Phe	Central cavity	Substrate binding	24
8	252	Pro	Non-cavity region	Not confirmed	-
11	332	Ala	Central cavity	Not confirmed	-
11	336	Gly	Central cavity	Not confirmed	-
11	340	Gly	Non-cavity region	Not confirmed	-
